# Supplementary material for: Construction and validation of a prognosis signature based on the immune microenvironment in gastric cancer
Source: Front Surg. 2023 Mar 31;10:1088292. doi: 10.3389/fsurg.2023.1088292 (PMC10102374; doi:10.3389/fsurg.2023.1088292)
Supplement: Supplementary file 1 [file Datasheet1.xlsx]

## Sheet: cell lines
Genes	GES-1			AGS			MKN45
AKR1B1	0.98	1.13	0.87	1.97	2.13	2.72	1.98	2.23	2.94
CLDN6	0.58	0.63	0.24	0.94	1.16	0.87	0.89	1.15	1.76
CTLA4	2.45	1.68	1.27	0.95	1.24	0.67	0.95	1.18	0.57
EMB	1.06	1.36	0.96	1.89	2.15	1.74	1.95	2.13	1.87
ENTPD2	2.46	1.63	2.27	1.48	1.03	1.57	1.46	0.63	1.25
GPR15	1.58	0.78	0.37	0.96	1.63	0.76	0.98	1.18	1.43
VWF	0.96	1.14	0.78	2.88	3.13	2.77	2.86	3.12	2.78

## Sheet: tissues
Genes	Benign					Tumor
AKR1B1	1	1.2	0.8	1.12	0.86	1.96	2.19	1.73	1.34	2.12
CLDN6	0.46	0.59	0.33	0.5	0.38	0.96	1.19	0.73	1.21	0.84
CTLA4	2.12	2.44	1.8	2.02	1.96	0.96	1.38	0.54	1.04	0.87
EMB	1.56	1.79	1.33	1.64	1.43	1.96	2.46	1.46	1.86	2.24
ENTPD2	1.83	1.96	1.7	1.66	1.86	1.06	1.41	0.71	1.21	0.98
GPR15	1.16	1.28	1.04	1.24	0.96	1.68	2.01	1.35	1.45	1.85
VWF	0.92	1.14	0.7	1.12	0.89	2.96	3.3	2.62	2.56	2.84
